# Supplementary material for: Atomically Precise Distorted Nanographenes: The Effect of Different Edge Functionalization on the Photophysical Properties down to the Femtosecond Scale
Source: Materials (Basel). 2023 Jan 15;16(2):835. doi: 10.3390/ma16020835 (PMC9867459; doi:10.3390/ma16020835)
Supplement: Supplementary file 1 [file materials-16-00835-s001.zip]

Archive with 1 entries (1 files):
- materials-2142549-supplementary.pdf
